# Supplementary material for: Drivers of stunting reduction in Ethiopia: a country case study
Source: Am J Clin Nutr. 2020 Aug 25;112(Suppl 2):875S–893S. doi: 10.1093/ajcn/nqaa163 (PMC7487434; doi:10.1093/ajcn/nqaa163)
Supplement: nqaa163_Supplemental_Files [file nqaa163_supplemental_files.zip]

Archive with 2 entries (2 files):
- Ethiopia Stunting Online Supplementary Appendices May182020.docx
- Ethiopia Stunting Case Study Appendix May082020.docx
